# Supplementary material for: Climate variability, animal reservoir and transmission of scrub typhus in Southern China
Source: PLoS Negl Trop Dis. 2017 Mar 8;11(3):e0005447. doi: 10.1371/journal.pntd.0005447 (PMC5358896; doi:10.1371/journal.pntd.0005447)
Supplement: S1 Data — (CSV) [file pntd.0005447.s001.csv]

DATE	cases	LST	RH	rainfall	DTR	MEI	rodent density	MEI1
2006/1/1	5	15.8	67	9.5	7.9	-0.469	3.68	-0.526
2006/2/1	9	17.3	70	99.3	7.8	-0.463	5.56	-0.466
2006/3/1	11	17.9	77	96.6	6.6	-0.591	1.85	-0.527
2006/4/1	8	23.7	78	170.6	7.2	-0.686	4.49	-0.6385
2006/5/1	28	25.3	77	638.8	7	-0.018	1.77	-0.352
2006/6/1	36	27.9	81	288.3	6.6	0.565	3.21	0.2735
2006/7/1	64	29.8	74	264.3	7	0.637	2.45	0.601
2006/8/1	41	29.4	72	223.4	8	0.76	1.74	0.6985
2006/9/1	50	27	69	159.5	7.8	0.802	2.38	0.781
2006/10/1	24	26.4	68	86	7.4	0.899	3.4	0.8505
2006/11/1	22	21.9	66	101.6	7.9	1.299	3.3	1.099
2006/12/1	14	16	60	37.8	9.7	0.953	4.55	1.126
2007/1/1	5	13.9	62	23.9	8.4	0.972	4.26	0.9625
2007/2/1	6	18.6	75	25	7.4	0.505	5.88	0.7385
2007/3/1	10	18.9	81	44.5	5.4	0.074	5.88	0.2895
2007/4/1	7	21.2	78	184.9	7	-0.047	5.08	0.0135
2007/5/1	34	26.9	73	193.7	8.1	0.213	3.59	0.083
2007/6/1	35	28.5	80	319.8	7.1	-0.3	6.72	-0.0435
2007/7/1	37	30.8	70	80.7	7.4	-0.294	4.51	-0.297
2007/8/1	21	29	76	309.5	7.7	-0.448	1.74	-0.371
2007/9/1	43	28	71	151.5	7.3	-1.152	2.38	-0.8
2007/10/1	48	25.4	64	18.6	7.7	-1.133	3.4	-1.1425
2007/11/1	18	19.8	55	2	9.5	-1.165	3.3	-1.149
2007/12/1	11	17.5	67	16.2	8.2	-1.164	4.55	-1.1645
2008/1/1	3	12.8	68	98	7.6	-1.009	0.4	-1.0865
2008/2/1	1	11.6	64	49.9	6.8	-1.408	2.65	-1.2085
2008/3/1	2	20.1	69	70.9	8.4	-1.635	2.56	-1.5215
2008/4/1	12	23.2	79	111.7	5.7	-0.942	2.15	-1.2885
2008/5/1	51	25.7	78	285.2	6.3	-0.348	4.3	-0.645
2008/6/1	61	27.1	83	834.6	5.9	0.14	3.45	-0.104
2008/7/1	41	29.2	75	170.3	7.4	0.011	4	0.0755
2008/8/1	46	29.3	73	188.4	7.4	-0.262	4.65	-0.1255
2008/9/1	49	28.7	73	262.6	7.9	-0.631	4.55	-0.4465
2008/10/1	76	26.1	72	136.4	7.4	-0.77	2.99	-0.7005
2008/11/1	60	20	60	61.9	8.6	-0.605	4.66	-0.6875
2008/12/1	18	15.6	60	14.1	9.9	-0.66	2.1	-0.6325
2009/1/1	6	12.4	57	5.4	9.7	-0.752	2.29	-0.706
2009/2/1	8	21	76	0.6	8	-0.728	5.69	-0.74
2009/3/1	7	18.2	79	207.7	6.3	-0.719	2.29	-0.7235
2009/4/1	10	22.2	74	108.8	6.4	-0.157	2.9	-0.438
2009/5/1	41	25.9	72	210.9	6.9	0.375	1.54	0.109
2009/6/1	95	27.9	78	273.7	6.9	0.934	4.4	0.6545
2009/7/1	98	29.6	73	221.6	7.1	0.949	2.34	0.9415
2009/8/1	66	29.9	72	230.1	7.8	0.957	2.75	0.953
2009/9/1	68	29.5	67	39	7.1	0.77	6.96	0.8635
2009/10/1	49	26	58	26.4	8.3	1.025	4.37	0.8975
2009/11/1	36	17.9	65	101.2	8.1	1.066	2.81	1.0455
2009/12/1	7	15.3	69	47.2	7.1	1.013	3.03	1.0395
2010/1/1	2	14.7	76	69.5	6.5	1.153	5.83	1.083
2010/2/1	6	16.5	82	71.7	5.3	1.524	2.56	1.3385
2010/3/1	2	19.2	72	19	6.9	1.386	5.26	1.455
2010/4/1	12	20.3	82	256.7	5.6	0.867	3.76	1.1265
2010/5/1	54	26	78	584.5	6.3	0.609	5.97	0.738
2010/6/1	115	26.8	78	322.7	5.6	-0.388	6.85	0.1105
2010/7/1	89	29.6	71	164.9	7.1	-1.17	1.52	-0.779
2010/8/1	58	29.3	70	250.5	7.9	-1.808	4.05	-1.489
2010/9/1	75	28	79	558.6	6.9	-2.019	5.63	-1.9135
2010/10/1	86	24	62	28.9	6.6	-1.943	3.45	-1.981
2010/11/1	40	20.3	60	2.1	9.7	-1.588	3.64	-1.7655
2010/12/1	6	15.7	63	24.5	9.8	-1.574	1.93	-1.581
2011/1/1	4	9.5	57	26.6	7.5	-1.677	1.98	-1.6255
2011/2/1	7	14.5	76	45.2	9.1	-1.563	2.95	-1.62
2011/3/1	5	15.8	73	49.3	7.5	-1.562	3.08	-1.5625
2011/4/1	8	22.7	73	27.9	10.1	-1.488	7.83	-1.525
2011/5/1	32	24.9	78	185.3	7.7	-0.281	5.23	-0.8845
2011/6/1	92	28	82	493.8	7.1	-0.136	3.39	-0.2085
2011/7/1	132	28.4	82	363.5	8.1	-0.076	7.39	-0.106
2011/8/1	123	28.9	77	37.4	9.5	-0.462	6.52	-0.269
2011/9/1	70	26.7	78	183.9	8.5	-0.753	7.57	-0.6075
2011/10/1	83	22.8	79	154.7	8.5	-0.956	4.53	-0.8545
2011/11/1	66	21.1	78	64.6	9	-0.965	3.99	-0.9605
2011/12/1	10	13.8	60	0.1	10.2	-0.976	2.03	-0.9705
2012/1/1	9	11.4	82	72.6	6.1	-1.045	4.47	-1.0105
2012/2/1	12	14	81	70.8	7.1	-0.711	4.51	-0.878
2012/3/1	8	17.9	85	63.9	7.3	-0.417	3.24	-0.564
2012/4/1	10	23.1	87	365.2	6.4	0.061	4.27	-0.178
2012/5/1	164	26.8	84	291.1	7.5	0.73	3.67	0.3955
2012/6/1	257	27.6	84	302.9	7.1	0.909	3.39	0.8195
2012/7/1	168	28.1	82	136.6	7.9	1.138	5.42	1.0235
2012/8/1	161	28.1	82	184	8.6	0.575	5.5	0.8565
2012/9/1	207	26	79	69.4	8.6	0.278	4.96	0.4265
2012/10/1	162	23.2	75	42.8	9.8	0.112	4.7	0.195
2012/11/1	64	19.2	80	168.8	7.1	0.176	6.96	0.144
2012/12/1	22	14.6	78	45.8	7.7	0.041	6.96	0.1085
2013/1/1	12	13.3	73	3.8	8.6	0.041	2.59	0.041
2013/2/1	8	17.3	80	8	7.6	-0.173	2.82	-0.066
2013/3/1	6	19.2	85	174.2	7.8	-0.171	3.38	-0.172
2013/4/1	7	20.6	90	282.8	5.9	0.01	2.68	-0.0805
2013/5/1	92	25.3	89	300.6	6.4	0.108	2.82	0.059
2013/6/1	172	27.6	84	228.2	6.8	-0.242	4.86	-0.067
2013/7/1	126	27.4	86	318.9	7.4	-0.436	4.52	-0.339
2013/8/1	110	27.5	87	395.5	7.2	-0.586	4.11	-0.511
2013/9/1	144	26.5	83	231	7.8	-0.175	4.36	-0.3805
2013/10/1	138	22.9	72	5	9.7	0.102	3.88	-0.0365
2013/11/1	44	19	75	42.2	8.7	-0.08	3.5	0.011
2013/12/1	18	11.9	65	105.2	9.8	-0.3	2.29	-0.19
2014/1/1	12	13	70	0.7	12	-0.312	2.65	-0.306
2014/2/1	10	13	79	33.7	8.1	-0.258	3.2	-0.285
2014/3/1	20	17.3	83	274.6	6	-0.017	3.14	-0.1375
2014/4/1	16	22.6	83	177.1	6.4	0.152	2.25	0.0675
2014/5/1	136	24.9	88	542.9	6.4	0.932	3.49	0.542
2014/6/1	190	28.2	82	300.7	7.6	0.878	3.38	0.905
2014/7/1	254	28.9	80	199.8	9	0.816	4.11	0.847
2014/8/1	178	28	82	513.1	8.6	0.858	3.45	0.837
2014/9/1	176	27.5	79	96.1	8.8	0.5	3.6	0.679
2014/10/1	114	24	72	1.2	10	0.36	3.12	0.43
2014/11/1	40	20.1	78	35.9	7.6	0.712	3.23	0.536
2014/12/1	14	12.8	67	58.2	9.3	0.578	2.35	0.645
